# Supplementary material for: Evolution in an extreme environment: developmental biases and phenotypic integration in the adaptive radiation of antarctic notothenioids
Source: BMC Evol Biol. 2016 Jun 29;16:142. doi: 10.1186/s12862-016-0704-2 (PMC4928320; doi:10.1186/s12862-016-0704-2)
Supplement: Additional file 2: — Tree file for notothenioids. (TXT 87.6 kb) [file 12862_2016_704_MOESM2_ESM.txt]

#NEXUS
Begin taxa;
	Dimensions ntax=83;
		Taxlabels
			14_Pogonophryne_eakini
			32_Vomeridens_infuscipinnis
			62_Patagonotothen_cornucola
			65_Patagonotothen_longipes
			67_Patagonotothen_sima
			70_Patagonotothen_wiltoni
			1_Bovichtus_variegatus
			2_Bovichtus_diacanthus
			3_Cottoperca_gobio
			15_Pogonophryne_macropogon
			18_Pogonophryne_scotti
			16_Pogonophryne_immaculata
			17_Pogonophryne_marmorata
			12_Pogonophryne_barsukovi
			13_Pogonophryne_cerebropogon
			8_Artedidraco_orianae
			11_Histiodraco_velifer
			7_Artedidraco_mirus
			9_Artedidraco_shackletoni
			10_Artedidraco_skottsbergi
			6_Dolloidraco_longedorsalis
			49_Harpagifer_antarcticus
			20_Bathydraco_macrolepis
			22_Bathydraco_antarcticus
			21_Bathydraco_marri
			23_Bathydraco_scotiae
			19_Akarotaxis_nudiceps
			29_Prionodraco_evansii
			31_Racovitzia_glacialis
			27_Parachaenichthys_charcoti
			28_Parachaenichthys_georgianus
			24_Cygnodraco_mawsoni
			25_Gerlachea_australis
			26_Gymnodraco_acuticeps
			30_Psilodraco_breviceps
			38_Chionobathyscus_dewitti
			43_Cryodraco_atkinsoni
			42_Cryodraco_antarcticus
			33_Chaenocephalus_aceratus
			37_Channichthys_rhinoceratus
			39_Chionodraco_hamatus
			40_Chionodraco_myersi
			41_Chionodraco_rastrospinosus
			34_Chaenodraco_wilsoni
			46_Pagetopsis_macropterus
			47_Pagetopsis_maculatus
			45_Neopagetopsis_ionah
			48_Pseudochaenichthys_georgian
			44_Dacodraco_hunteri
			35_Champsocephalus_esox
			36_Champsocephalus_gunnari
			51_Dissostichus_eleginoides
			52_Dissostichus_mawsoni
			50_Aethotaxis_mitopteryx
			71_Pleuragramma_antarcticum
			53_Gobionotothen_acuta
			55_Gobionotothen_marionensis
			54_Gobionotothen_gibberifrons
			59_Notothenia_angustata
			61_Notothenia_rossii
			56_Lepidonotothen_larseni
			57_Lepidonotothen_nudifrons
			64_Patagonotothen_guntheri
			66_Patagonotothen_ramsayi
			63_Patagonotothen_elegans
			69_Patagonotothen_squamiceps
			68_Patagonotothen_tessellata
			58_Lepidonotothen_squamifrons
			73_Trematomus_bernacchii
			83_Trematomus_vicarius
			78_Trematomus_newnesi
			74_Trematomus_eulepidotus
			82_Trematomus_tokarevi
			75_Trematomus_hansoni
			76_Trematomus_lepidorhinus
			77_Trematomus_loennbergii
			79_Trematomus_nicolai
			72_Trematomus_borchrevinki
			80_Trematomus_pennellii
			81_Trematomus_scotti
			5_Eleginops_maclovinus
			4_Pseudaphritis_urvillii
			60_Notothenia_coriiceps
			;
End;
Begin trees;
	Translate
		1 14_Pogonophryne_eakini,
		2 32_Vomeridens_infuscipinnis,
		3 62_Patagonotothen_cornucola,
		4 65_Patagonotothen_longipes,
		5 67_Patagonotothen_sima,
		6 70_Patagonotothen_wiltoni,
		7 1_Bovichtus_variegatus,
		8 2_Bovichtus_diacanthus,
		9 3_Cottoperca_gobio,
		10 15_Pogonophryne_macropogon,
		11 18_Pogonophryne_scotti,
		12 16_Pogonophryne_immaculata,
		13 17_Pogonophryne_marmorata,
		14 12_Pogonophryne_barsukovi,
		15 13_Pogonophryne_cerebropogon,
		16 8_Artedidraco_orianae,
		17 11_Histiodraco_velifer,
		18 7_Artedidraco_mirus,
		19 9_Artedidraco_shackletoni,
		20 10_Artedidraco_skottsbergi,
		21 6_Dolloidraco_longedorsalis,
		22 49_Harpagifer_antarcticus,
		23 20_Bathydraco_macrolepis,
		24 22_Bathydraco_antarcticus,
		25 21_Bathydraco_marri,
		26 23_Bathydraco_scotiae,
		27 19_Akarotaxis_nudiceps,
		28 29_Prionodraco_evansii,
		29 31_Racovitzia_glacialis,
		30 27_Parachaenichthys_charcoti,
		31 28_Parachaenichthys_georgianus,
		32 24_Cygnodraco_mawsoni,
		33 25_Gerlachea_australis,
		34 26_Gymnodraco_acuticeps,
		35 30_Psilodraco_breviceps,
		36 38_Chionobathyscus_dewitti,
		37 43_Cryodraco_atkinsoni,
		38 42_Cryodraco_antarcticus,
		39 33_Chaenocephalus_aceratus,
		40 37_Channichthys_rhinoceratus,
		41 39_Chionodraco_hamatus,
		42 40_Chionodraco_myersi,
		43 41_Chionodraco_rastrospinosus,
		44 34_Chaenodraco_wilsoni,
		45 46_Pagetopsis_macropterus,
		46 47_Pagetopsis_maculatus,
		47 45_Neopagetopsis_ionah,
		48 48_Pseudochaenichthys_georgian,
		49 44_Dacodraco_hunteri,
		50 35_Champsocephalus_esox,
		51 36_Champsocephalus_gunnari,
		52 51_Dissostichus_eleginoides,
		53 52_Dissostichus_mawsoni,
		54 50_Aethotaxis_mitopteryx,
		55 71_Pleuragramma_antarcticum,
		56 53_Gobionotothen_acuta,
		57 55_Gobionotothen_marionensis,
		58 54_Gobionotothen_gibberifrons,
		59 59_Notothenia_angustata,
		60 61_Notothenia_rossii,
		61 56_Lepidonotothen_larseni,
		62 57_Lepidonotothen_nudifrons,
		63 64_Patagonotothen_guntheri,
		64 66_Patagonotothen_ramsayi,
		65 63_Patagonotothen_elegans,
		66 69_Patagonotothen_squamiceps,
		67 68_Patagonotothen_tessellata,
		68 58_Lepidonotothen_squamifrons,
		69 73_Trematomus_bernacchii,
		70 83_Trematomus_vicarius,
		71 78_Trematomus_newnesi,
		72 74_Trematomus_eulepidotus,
		73 82_Trematomus_tokarevi,
		74 75_Trematomus_hansoni,
		75 76_Trematomus_lepidorhinus,
		76 77_Trematomus_loennbergii,
		77 79_Trematomus_nicolai,
		78 72_Trematomus_borchrevinki,
		79 80_Trematomus_pennellii,
		80 81_Trematomus_scotti,
		81 5_Eleginops_maclovinus,
		82 4_Pseudaphritis_urvillii,
		83 60_Notothenia_coriiceps
;
tree TREE1 = (((((((((((((((1[&height=1.5917065670830066E-6,height_95%_HPD={0.0,3.6731362342834473E-6},height_median=1.3932585716247559E-6,height_range={0.0,5.759298801422119E-6},length=0.5203181690335473,length_95%_HPD={0.0020419813226908445,0.8677671551704407},length_median=0.5120716094970703,length_range={0.0020419813226908445,1.3428192138671875},rate=0.24137033667260727,rate_95%_HPD={1.325042…
End;
