# Supplementary material for: Evolution in an extreme environment: developmental biases and phenotypic integration in the adaptive radiation of antarctic notothenioids
Source: BMC Evol Biol. 2016 Jun 29;16:142. doi: 10.1186/s12862-016-0704-2 (PMC4928320; doi:10.1186/s12862-016-0704-2)
Supplement: Additional file 3: — Raw landmark data for 3-D morphometrics, and raw linear measures in larval pharyngeal skeletons. (XLS 243 kb) [file 12862_2016_704_MOESM3_ESM.xls]

## Sheet: D-V ratio measurements
spp	stage	ind	ch	hs	ratio (hs/ch)
C.aceratus	63001	1
	70801 (early)	1	2.324	0.234	0.100688
	70801 (early)	2	2.656	0.236	0.0888554
	70801 (early)	3	2.656	0.249	0.09375
	70801 (early)	4	2.384	0.271	0.113674
	80201 (late)	1	4.307	0.477	0.11075
	80201 (late)	2	4.263	0.531	0.12456
	80201 (late)	3	4.082	0.504	0.123469
	80201 (late)	4	3.79	0.488	0.12876
	80201 (late)	5	4.278	0.534	0.124825
	adult/juv	1	27.15	6.1	0.224678
	adult	1	105.89	26.08	0.246293
		2	98.11	25.24	0.257262
		3	129.45	42.9	0.331402
P. antarcticum	2005_2	1
	2005_3 (early)	1	340.379	51.157	0.150294
	2005_3 (early)	2	352.643	54	0.153129
	2005_4 (early)	1	419.1	59.506	0.141985
	2005_4 (early)	2	437.319	58.6	0.133998
	2005_5 (late)	1	375.899	49.092	0.130599
	2005_5 (late)	3	442.469	79.624	0.179954
	2005_6 (late)	1	479.041	87.092	0.181805
	2005_6 (late)	2	491.496	95.802	0.194919
	adult	1	2.998	1.195	0.398599
		2	3.022	1.285	0.425215
zebrafis	3d
	4d (early)	montero-balaguer2006	104.202	69.405	0.666062
		Knight2003	163.637	125.603	0.767571
		Kimmel movie	192.925	142.271	0.737442
	7d (late)	Zuniga2010	108.19	79.931	0.738802
		Laue2008	79.057	57.201	0.723541
			116.97	88.238	0.754364
	adult	1	1.008	0.994	0.986111
		2	0.961	0.962	1.00104
		3	1.055	1.07	1.01422
cichlid	5d (early)	1	1.093	0.778	0.711802
		2	1.176	0.768	0.653061
		3	1.121	0.754	0.672614
	10d (late)	1	572	504.036	0.881182
		2	600.387	518.957	0.864371
		3	642.772	568.964	0.885172
		4	595.789	551.92	0.926368
		5	593.784	511.097	0.860746
		6	628.681	543.625	0.864707
	MZ adult	#22	2.745	2.398	0.873588
	wild mumbo	#11	2.912	2.709	0.930288
		#9	2.829	2.513	0.8883
		#8	2.711	2.521	0.929915
		#4	2.986	2.83	0.947756
			ch	hs
N.cor	adult	1	81	42.22	0.521235
		2	71.61	39.53	0.552018
		3	78.2	37.13	0.474808
			ch	hs
	embryo	1	72.427	15.538	0.214533	not in realworld unit
	Nc 6	1	0.98	0.169	0.172449	not in realworld unit
		2	1.055	0.208	0.197156	not in realworld unit
	Nc 6.7	1	1.325	0.25	0.188679	not in realworld unit
		2	1.197	0.282	0.235589	not in realworld unit

## Sheet: Raw Landmarks 3Dnotothenioids
LM3=35
-13.0402	2.70798	-8.74
-4.75904	3.21671	-7.06508
5.66099	2.5098	-3.33755
16.0646	0.721564	-2.34864
15.4366	0.981887	-4.075
7.59186	-3.64506	-5.45419
-1.49626	-1.4388	-6.75774
-2.12991	-4.79858	-5.225
-0.540519	-5.70229	-2.85721
-1.43824	-2.6467	-6.14083
-11.4995	-1.33452	-8.63655
-10.6091	2.53936	-8.32532
-21.3417	4.61297	-8.55231
-14.2952	-4.72567	-6.19899
-14.7919	-3.42781	-7.68237
-11.962	5.0149	-7.04494
15.909	1.62504	0
19.3509	0.692638	0
20.1161	0.528278	0
-13.0402	2.70798	8.74
-4.75904	3.21671	7.06508
5.66099	2.5098	3.33755
16.0646	0.721564	2.34864
15.4366	0.981887	4.075
7.59186	-3.64506	5.45419
-1.49626	-1.4388	6.75774
-2.12991	-4.79858	5.225
-0.540519	-5.70229	2.85721
-1.43824	-2.6467	6.14083
-11.4995	-1.33452	8.63655
-10.6091	2.53936	8.32532
-21.3417	4.61297	8.55231
-14.2952	-4.72567	6.19899
-14.7919	-3.42781	7.68237
-11.962	5.0149	7.04494
ID=B.mar2
LM3=35
-14.127	3.0562	-8.575
-4.90614	3.74454	-6.34483
5.29574	2.40555	-4.31631
17.5405	0.557534	-1.56351
16.4086	0.865864	-3.86
7.60097	-2.89167	-6.75064
-2.18306	-1.0402	-6.63932
-2.06068	-5.22339	-5.76
-0.325729	-6.49104	-2.24419
-1.33053	-2.27218	-6.69305
-11.821	-3.20837	-8.38086
-10.9692	3.20943	-8.35846
-22.9212	4.97771	-4.84793
-14.3994	-5.50968	-6.45474
-14.5099	-3.86248	-7.93672
-12.3676	5.98143	-6.9636
17.0235	1.79199	0
19.9186	0.807626	0
21.0589	0.719697	0
-14.127	3.0562	8.575
-4.90614	3.74454	6.34483
5.29574	2.40555	4.31631
17.5405	0.557534	1.56351
16.4086	0.865864	3.86
7.60097	-2.89167	6.75064
-2.18306	-1.0402	6.63932
-2.06068	-5.22339	5.76
-0.325729	-6.49104	2.24419
-1.33053	-2.27218	6.69305
-11.821	-3.20837	8.38086
-10.9692	3.20943	8.35846
-22.9212	4.97771	4.84793
-14.3994	-5.50968	6.45474
-14.5099	-3.86248	7.93672
-12.3676	5.98143	6.9636
ID=B.mar3
LM3=35
-30.0595	6.9742	-14.275
-12.2463	9.31936	-13.6919
4.74729	7.93803	-12.3247
41.6141	1.41209	-6.53058
39.26	0.114457	-8.905
0.519233	-11.1844	-7.77034
2.51932	-2.00032	-9.93418
-10.5797	-13.9413	-8.89
-12.776	-17.944	-5.23545
-1.88533	-7.47481	-9.17342
-23.7395	-2.00934	-14.0487
-20.5991	6.6973	-14.7465
-42.4504	12.0321	-12.0503
-30.7141	-10.3619	-11.5696
-29.0982	-6.44649	-13.4252
-23.2885	14.2436	-11.6143
41.1623	2.72323	0
49.5708	1.89087	0
49.2439	-0.164154	0
-30.0595	6.9742	14.275
-12.2463	9.31936	13.6919
4.74729	7.93803	12.3247
41.6141	1.41209	6.53058
39.26	0.114457	8.905
0.519233	-11.1844	7.77034
2.51932	-2.00032	9.93418
-10.5797	-13.9413	8.89
-12.776	-17.944	5.23545
-1.88533	-7.47481	9.17342
-23.7395	-2.00934	14.0487
-20.5991	6.6973	14.7465
-42.4504	12.0321	12.0503
-30.7141	-10.3619	11.5696
-29.0982	-6.44649	13.4252
-23.2885	14.2436	11.6143
ID=C.ace0
LM3=35
-63.1778	25.7713	-41.25
-17.846	33.6653	-29.2304
10.8498	32.4329	-28.8511
97.3087	0.394788	-10.8499
88.7182	-0.241062	-24
-14.7996	-37.9645	-27.366
11.5415	-6.32997	-31.6332
-31.5989	-43.3113	-29.3
-38.4417	-53.3992	-23.0699
-12.3334	-24.6834	-29.9406
-48.5661	-3.52091	-48.8502
-41.3726	22.6827	-44.8697
-97.2921	30.9667	-43.3384
-69.5276	-26.4702	-45.3155
-65.5263	-14.0715	-45.3079
-46.5785	42.3146	-30.5161
92.3467	5.00284	0
111.563	0.482783	0
110.928	-3.08925	0
-63.1778	25.7713	41.25
-17.846	33.6653	29.2304
10.8498	32.4329	28.8511
97.3087	0.394788	10.8499
88.7182	-0.241062	24
-14.7996	-37.9645	27.366
11.5415	-6.32997	31.6332
-31.5989	-43.3113	29.3
-38.4417	-53.3992	23.0699
-12.3334	-24.6834	29.9406
-48.5661	-3.52091	48.8502
-41.3726	22.6827	44.8697
-97.2921	30.9667	43.3384
-69.5276	-26.4702	45.3155
-65.5263	-14.0715	45.3079
-46.5785	42.3146	30.5161
ID=C.ace27
LM3=35
-50.2637	15.4728	-29.9
-18.3069	19.8264	-28.2893
8.13888	18.4554	-21.216
71.7757	1.88741	-12.5953
66.1673	-0.0391761	-19.595
-7.81431	-23.8024	-21.7882
9.54351	-1.8032	-19.7437
-20.4569	-26.2707	-22.82
-25.4575	-34.1914	-15.35
-5.4472	-15.2001	-23.5595
-38.7602	-2.44733	-34.3114
-33.543	14.6276	-32.7385
-72.042	19.5826	-29.5613
-50.2351	-18.6449	-30.8026
-46.168	-11.8226	-32.263
-39.9878	25.9641	-24.6621
68.3066	4.43322	0
84.2737	1.75586	0
81.4157	-1.92923	0
-50.2637	15.4728	29.9
-18.3069	19.8264	28.2893
8.13888	18.4554	21.216
71.7757	1.88741	12.5953
66.1673	-0.0391761	19.595
-7.81431	-23.8024	21.7882
9.54351	-1.8032	19.7437
-20.4569	-26.2707	22.82
-25.4575	-34.1914	15.35
-5.4472	-15.2001	23.5595
-38.7602	-2.44733	34.3114
-33.543	14.6276	32.7385
-72.042	19.5826	29.5613
-50.2351	-18.6449	30.8026
-46.168	-11.8226	32.263
-39.9878	25.9641	24.6621
ID=C.ace30
LM3=35
-52.7311	15.5645	-28.74
-19.5576	18.6892	-23.6197
7.70702	18.3504	-21.8851
75.0984	1.61108	-12.1097
71.0963	-0.396357	-16.9
-6.02707	-28.3289	-23.6912
8.72532	0.0925004	-21.8891
-19.3409	-28.3943	-21.25
-26.1657	-35.9258	-13.4651
-5.57189	-16.6565	-24.603
-38.087	0.137936	-32.98
-34.5902	14.3743	-30.8419
-74.8255	21.4691	-18.9359
-53.6335	-18.5173	-31.8353
-51.4965	-10.6263	-31.7037
-39.2302	26.7967	-27.6187
70.1217	7.06911	0
86.4667	1.49849	0
82.9965	-0.911345	0
-52.7311	15.5645	28.74
-19.5576	18.6892	23.6197
7.70702	18.3504	21.8851
75.0984	1.61108	12.1097
71.0963	-0.396357	16.9
-6.02707	-28.3289	23.6912
8.72532	0.0925004	21.8891
-19.3409	-28.3943	21.25
-26.1657	-35.9258	13.4651
-5.57189	-16.6565	24.603
-38.087	0.137936	32.98
-34.5902	14.3743	30.8419
-74.8255	21.4691	18.9359
-53.6335	-18.5173	31.8353
-51.4965	-10.6263	31.7037
-39.2302	26.7967	27.6187
ID=C.ace38
LM3=35
-66.1665	20.6139	-33.305
-21.3229	27.0944	-29.2076
6.54051	22.6853	-24.4839
92.0155	2.76807	-14.8529
84.1778	-0.399326	-22.35
-13.3157	-34.4628	-21.3142
12.8383	-0.709338	-23.0306
-24.0101	-39.2281	-21.62
-31.7602	-49.0693	-16.0324
-8.3014	-21.2326	-23.8916
-47.7225	-3.14989	-37.2551
-37.1221	21.6413	-35.7987
-91.961	27.9929	-26.6115
-64.0721	-24.872	-34.0442
-63.211	-12.737	-33.4627
-47.3245	37.2209	-34.8424
87.0146	6.96708	0
106.257	1.81532	0
105.796	-1.57592	0
-66.1665	20.6139	33.305
-21.3229	27.0944	29.2076
6.54051	22.6853	24.4839
92.0155	2.76807	14.8529
84.1778	-0.399326	22.35
-13.3157	-34.4628	21.3142
12.8383	-0.709338	23.0306
-24.0101	-39.2281	21.62
-31.7602	-49.0693	16.0324
-8.3014	-21.2326	23.8916
-47.7225	-3.14989	37.2551
-37.1221	21.6413	35.7987
-91.961	27.9929	26.6115
-64.0721	-24.872	34.0442
-63.211	-12.737	33.4627
-47.3245	37.2209	34.8424
ID=C.ace39
LM3=35
-21.9038	5.35568	-10.615
-9.1492	5.79978	-10.6328
4.38064	3.5272	-9.01087
30.9589	0.968632	-3.88643
29.6365	0.315176	-5.46
-2.04008	-7.65514	-5.69416
0.734815	-1.80433	-6.69114
-9.82733	-9.31279	-6.21
-11.3954	-11.6492	-3.79789
-4.18127	-6.06857	-6.25395
-17.2419	-2.15523	-9.83784
-15.2068	4.94326	-10.5838
-31.0224	8.01094	-8.88576
-21.3374	-6.33565	-8.2872
-20.9906	-2.31174	-9.5116
-16.7652	10.2033	-8.88357
31.0506	2.17814	0
38.3631	0.796704	0
38.7212	-0.321784	0
-21.9038	5.35568	10.615
-9.1492	5.79978	10.6328
4.38064	3.5272	9.01087
30.9589	0.968632	3.88643
29.6365	0.315176	5.46
-2.04008	-7.65514	5.69416
0.734815	-1.80433	6.69114
-9.82733	-9.31279	6.21
-11.3954	-11.6492	3.79789
-4.18127	-6.06857	6.25395
-17.2419	-2.15523	9.83784
-15.2068	4.94326	10.5838
-31.0224	8.01094	8.88576
-21.3374	-6.33565	8.2872
-20.9906	-2.31174	9.5116
-16.7652	10.2033	8.88357
ID=C.ant2
LM3=35
-39.196	11.3326	-24.13
-11.28	10.5792	-21.1256
6.75412	9.65332	-18.8376
47.959	2.73133	-5.63519
45.4222	2.4323	-9.64
3.2337	-11.3825	-15.0292
3.07718	-2.92174	-16.8115
-7.69523	-16.75	-16.52
-8.23548	-20.5854	-11.2118
1.16438	-8.07799	-15.9731
-27.2499	-6.43208	-23.6264
-23.9902	9.97013	-24.5072
-57.6626	13.4068	-21.8981
-36.7946	-19.42	-18.2252
-35.3836	-9.3474	-22.7116
-28.6802	19.0808	-20.1622
46.877	4.45592	0
54.3434	0.387005	0
52.7067	-0.962287	0
-39.196	11.3326	24.13
-11.28	10.5792	21.1256
6.75412	9.65332	18.8376
47.959	2.73133	5.63519
45.4222	2.4323	9.64
3.2337	-11.3825	15.0292
3.07718	-2.92174	16.8115
-7.69523	-16.75	16.52
-8.23548	-20.5854	11.2118
1.16438	-8.07799	15.9731
-27.2499	-6.43208	23.6264
-23.9902	9.97013	24.5072
-57.6626	13.4068	21.8981
-36.7946	-19.42	18.2252
-35.3836	-9.3474	22.7116
-28.6802	19.0808	20.1622
ID=C.gun1
LM3=35
-39.0378	11.8657	-24.365
-11.4031	9.26072	-22.7402
6.5931	7.62911	-21.8688
47.4857	2.56752	-6.28402
45.1477	2.64639	-9.545
3.38909	-12.6426	-17.9591
3.01672	-3.89931	-14.6466
-7.73428	-16.7731	-17.67
-8.42168	-20.6387	-12.4884
1.21345	-8.28079	-18.4629
-26.3397	-4.88702	-24.5166
-22.9607	10.432	-24.5598
-56.449	12.8544	-23.8251
-37.6361	-18.0035	-20.8237
-36.4665	-9.06758	-24.5484
-28.4885	20.254	-17.0394
47.4823	5.26428	0
53.4692	1.34276	0
52.2022	-0.774195	0
-39.0378	11.8657	24.365
-11.4031	9.26072	22.7402
6.5931	7.62911	21.8688
47.4857	2.56752	6.28402
45.1477	2.64639	9.545
3.38909	-12.6426	17.9591
3.01672	-3.89931	14.6466
-7.73428	-16.7731	17.67
-8.42168	-20.6387	12.4884
1.21345	-8.28079	18.4629
-26.3397	-4.88702	24.5166
-22.9607	10.432	24.5598
-56.449	12.8544	23.8251
-37.6361	-18.0035	20.8237
-36.4665	-9.06758	24.5484
-28.4885	20.254	17.0394
ID=C.gun2
LM3=35
-31.5582	10.4397	-18.495
-9.8255	6.7172	-18.2291
5.21394	6.48523	-17.5317
38.9734	2.03143	-4.79415
36.8727	1.81308	-7.895
3.12786	-9.61115	-12.2553
4.10895	-2.7898	-13.9843
-6.85785	-12.9347	-11.31
-7.79582	-16.0152	-6.34706
0.760185	-6.88119	-12.0917
-22.0021	-5.06943	-18.9974
-20.2659	7.34177	-20.0564
-47.4816	11.3754	-15.1381
-31.5856	-14.6847	-14.6188
-30.0584	-6.81936	-18.6176
-22.9273	15.0166	-14.4718
39.1427	3.5364	0
44.5164	1.24492	0
44.1959	-0.342882	0
-31.5582	10.4397	18.495
-9.8255	6.7172	18.2291
5.21394	6.48523	17.5317
38.9734	2.03143	4.79415
36.8727	1.81308	7.895
3.12786	-9.61115	12.2553
4.10895	-2.7898	13.9843
-6.85785	-12.9347	11.31
-7.79582	-16.0152	6.34706
0.760185	-6.88119	12.0917
-22.0021	-5.06943	18.9974
-20.2659	7.34177	20.0564
-47.4816	11.3754	15.1381
-31.5856	-14.6847	14.6188
-30.0584	-6.81936	18.6176
-22.9273	15.0166	14.4718
ID=C.gun3
LM3=35
-38.5115	12.1834	-23.725
-10.9399	9.95081	-21.5389
7.28219	7.45602	-18.7871
46.1193	2.3002	-5.8294
43.2894	2.67999	-10.255
3.54663	-11.8648	-17.6209
2.03871	-3.03021	-16.3307
-8.48704	-16.5934	-15.605
-9.32362	-20.2704	-9.44487
0.0945514	-9.07914	-16.982
-26.7311	-7.34691	-20.7457
-22.6348	9.00311	-23.8384
-54.3039	14.1093	-23.2292
-36.7645	-16.7328	-13.7713
-34.8478	-8.48746	-19.4482
-24.9228	19.4019	-18.7175
46.2908	4.82789	0
51.9259	0.465768	0
52.5235	-1.01723	0
-38.5115	12.1834	23.725
-10.9399	9.95081	21.5389
7.28219	7.45602	18.7871
46.1193	2.3002	5.8294
43.2894	2.67999	10.255
3.54663	-11.8648	17.6209
2.03871	-3.03021	16.3307
-8.48704	-16.5934	15.605
-9.32362	-20.2704	9.44487
0.0945514	-9.07914	16.982
-26.7311	-7.34691	20.7457
-22.6348	9.00311	23.8384
-54.3039	14.1093	23.2292
-36.7645	-16.7328	13.7713
-34.8478	-8.48746	19.4482
-24.9228	19.4019	18.7175
ID=C.gun4
LM3=35
-45.9677	8.96881	-30.215
-14.5689	15.9572	-25.3693
9.66806	16.0024	-21.3526
56.2712	2.11898	-8.12673
52.9817	1.13258	-12.22
4.45806	-15.4633	-21.1161
6.42886	0.827461	-20.6874
-11.8559	-23.6973	-20.305
-14.618	-30.4087	-14.8023
-0.950853	-12.5598	-22.3729
-33.2301	-5.81551	-30.229
-28.783	14.1402	-28.1673
-63.3004	16.3629	-25.7185
-41.7932	-17.5907	-29.3106
-41.3116	-12.1515	-29.0053
-34.8793	23.1201	-21.526
54.8514	5.27218	0
65.1098	-0.00644036	0
65.1036	-1.21039	0
-45.9677	8.96881	30.215
-14.5689	15.9572	25.3693
9.66806	16.0024	21.3526
56.2712	2.11898	8.12673
52.9817	1.13258	12.22
4.45806	-15.4633	21.1161
6.42886	0.827461	20.6874
-11.8559	-23.6973	20.305
-14.618	-30.4087	14.8023
-0.950853	-12.5598	22.3729
-33.2301	-5.81551	30.229
-28.783	14.1402	28.1673
-63.3004	16.3629	25.7185
-41.7932	-17.5907	29.3106
-41.3116	-12.1515	29.0053
-34.8793	23.1201	21.526
ID=C.ras1
LM3=35
-31.9871	8.11222	-20.67
-10.5944	9.49541	-16.6475
5.7792	10.1448	-14.5615
40.4954	1.86035	-4.96885
39.0972	1.04546	-7.905
0.293683	-12.2801	-16.4934
4.16297	-0.556359	-12.7791
-8.93225	-16.7817	-14.885
-11.7861	-21.2198	-10.4174
-1.66977	-10.0526	-15.9616
-23.2615	-4.25988	-21.9854
-19.6365	9.97666	-19.3504
-44.6714	10.5703	-22.3428
-30.6329	-12.592	-21.3455
-30.368	-2.99289	-21.5596
-22.7166	15.6931	-17.7535
40.1518	4.36845	0
47.9467	-0.133453	0
48.3629	-1.07911	0
-31.9871	8.11222	20.67
-10.5944	9.49541	16.6475
5.7792	10.1448	14.5615
40.4954	1.86035	4.96885
39.0972	1.04546	7.905
0.293683	-12.2801	16.4934
4.16297	-0.556359	12.7791
-8.93225	-16.7817	14.885
-11.7861	-21.2198	10.4174
-1.66977	-10.0526	15.9616
-23.2615	-4.25988	21.9854
-19.6365	9.97666	19.3504
-44.6714	10.5703	22.3428
-30.6329	-12.592	21.3455
-30.368	-2.99289	21.5596
-22.7166	15.6931	17.7535
ID=C.ras3
LM3=35
-21.8609	4.75182	-12.17
-7.49901	6.37528	-9.39423
2.72071	6.41891	-10.8737
27.9179	0.781344	-3.6093
26.125	0.421651	-5.4
1.52039	-6.12508	-7.76325
2.92771	-0.325773	-8.27578
-6.45951	-9.75161	-8.43
-8.00122	-12.4145	-5.95212
-1.12086	-5.98393	-8.15658
-16.1003	-2.35298	-12.7124
-13.9809	5.78268	-12.1432
-30.0312	6.57333	-11.1737
-21.1179	-7.93844	-10.6229
-20.7293	-3.95906	-11.6178
-15.2221	9.98858	-9.04712
28.3554	1.90102	0
32.8445	0.0719511	0
33.0642	-0.355264	0
-21.8609	4.75182	12.17
-7.49901	6.37528	9.39423
2.72071	6.41891	10.8737
27.9179	0.781344	3.6093
26.125	0.421651	5.4
1.52039	-6.12508	7.76325
2.92771	-0.325773	8.27578
-6.45951	-9.75161	8.43
-8.00122	-12.4145	5.95212
-1.12086	-5.98393	8.15658
-16.1003	-2.35298	12.7124
-13.9809	5.78268	12.1432
-30.0312	6.57333	11.1737
-21.1179	-7.93844	10.6229
-20.7293	-3.95906	11.6178
-15.2221	9.98858	9.04712
ID=C.ras5
LM3=35
-24.7822	5.33118	-14.425
-9.08897	7.35504	-13.5262
5.5881	4.86757	-10.5355
29.989	2.04945	-3.47155
28.784	1.56938	-5.565
3.40962	-6.8152	-9.63402
1.79319	-2.61151	-8.57489
-6.23827	-11.3281	-9.91
-6.48401	-13.7466	-7.09471
0.807723	-7.10843	-9.6451
-18.6583	-3.85969	-13.5733
-15.766	6.31567	-14.2891
-34.2829	10.5453	-12.028
-23.3808	-9.49326	-11.9982
-22.7122	-5.58374	-13.3695
-19.4709	11.6223	-9.79054
30.4422	3.06662	0
34.4339	1.13354	0
35.6335	0.250046	0
-24.7822	5.33118	14.425
-9.08897	7.35504	13.5262
5.5881	4.86757	10.5355
29.989	2.04945	3.47155
28.784	1.56938	5.565
3.40962	-6.8152	9.63402
1.79319	-2.61151	8.57489
-6.23827	-11.3281	9.91
-6.48401	-13.7466	7.09471
0.807723	-7.10843	9.6451
-18.6583	-3.85969	13.5733
-15.766	6.31567	14.2891
-34.2829	10.5453	12.028
-23.3808	-9.49326	11.9982
-22.7122	-5.58374	13.3695
-19.4709	11.6223	9.79054
ID=C.wil1
LM3=35
-25.6025	6.11804	-13.865
-8.46233	8.01212	-11.3785
4.12465	7.25292	-9.85763
32.9797	1.14759	-4.43447
30.7556	0.478491	-6.435
0.878267	-7.73471	-10.5152
3.11044	-0.841388	-7.92146
-7.55785	-11.4123	-11.26
-9.26062	-15.3857	-9.18895
-1.87263	-7.47394	-10.2665
-19.17	-3.37836	-14.0126
-17.0401	7.3519	-13.1191
-37.0311	8.82299	-12.0578
-24.6635	-10.9073	-11.9856
-24.2001	-4.56259	-13.1676
-17.1199	12.8826	-10.9563
33.7583	2.16112	0
38.6564	0.682646	0
38.9404	-0.726138	0
-25.6025	6.11804	13.865
-8.46233	8.01212	11.3785
4.12465	7.25292	9.85763
32.9797	1.14759	4.43447
30.7556	0.478491	6.435
0.878267	-7.73471	10.5152
3.11044	-0.841388	7.92146
-7.55785	-11.4123	11.26
-9.26062	-15.3857	9.18895
-1.87263	-7.47394	10.2665
-19.17	-3.37836	14.0126
-17.0401	7.3519	13.1191
-37.0311	8.82299	12.0578
-24.6635	-10.9073	11.9856
-24.2001	-4.56259	13.1676
-17.1199	12.8826	10.9563
ID=C.wil3
LM3=35
-24.5139	6.85334	-15.035
-7.75152	8.57472	-15.2545
4.49362	5.87919	-12.8675
34.5102	1.58318	-3.84668
32.3463	1.4447	-6.57
0.441142	-8.4974	-13.74
1.7844	-1.44414	-12.3749
-9.37387	-13.0685	-12.71
-11.5286	-16.0726	-10.0411
-3.02825	-7.84995	-13.301
-19.8272	-2.86501	-16.6191
-16.4718	7.6772	-16.99
-34.3863	10.1625	-14.8804
-26.1083	-9.29611	-16.721
-25.6508	-4.01785	-16.3506
-18.6664	12.8001	-12.9279
34.5076	2.96616	0
39.8173	-0.655251	0
39.7347	-1.29391	0
-24.5139	6.85334	15.035
-7.75152	8.57472	15.2545
4.49362	5.87919	12.8675
34.5102	1.58318	3.84668
32.3463	1.4447	6.57
0.441142	-8.4974	13.74
1.7844	-1.44414	12.3749
-9.37387	-13.0685	12.71
-11.5286	-16.0726	10.0411
-3.02825	-7.84995	13.301
-19.8272	-2.86501	16.6191
-16.4718	7.6772	16.99
-34.3863	10.1625	14.8804
-26.1083	-9.29611	16.721
-25.6508	-4.01785	16.3506
-18.6664	12.8001	12.9279
ID=C.wil4
LM3=35
-23.8518	4.76727	-14.595
-8.82785	6.73271	-12.3059
4.12213	4.77622	-11.6182
27.5159	1.91028	-3.13485
25.7884	1.38271	-5.25
4.71066	-6.34671	-8.82698
2.16394	-1.47864	-10.8319
-4.438	-9.78174	-9.275
-5.83232	-12.5131	-6.6463
1.95089	-5.84439	-9.17766
-15.8666	-3.39417	-13.7224
-15.5592	5.28782	-13.6165
-31.6349	8.15825	-14.792
-20.501	-9.21746	-13.1718
-20.1628	-5.60977	-13.6221
-18.0631	10.7307	-11.5018
27.7364	2.97819	0
31.2376	1.11373	0
31.7919	0.21601	0
-23.8518	4.76727	14.595
-8.82785	6.73271	12.3059
4.12213	4.77622	11.6182
27.5159	1.91028	3.13485
25.7884	1.38271	5.25
4.71066	-6.34671	8.82698
2.16394	-1.47864	10.8319
-4.438	-9.78174	9.275
-5.83232	-12.5131	6.6463
1.95089	-5.84439	9.17766
-15.8666	-3.39417	13.7224
-15.5592	5.28782	13.6165
-31.6349	8.15825	14.792
-20.501	-9.21746	13.1718
-20.1628	-5.60977	13.6221
-18.0631	10.7307	11.5018
ID=C.wil6
LM3=35
-12.2173	2.55953	-13.005
-4.13578	4.50529	-8.45731
6.92884	4.64028	-4.25143
11.4294	2.82546	-1.62142
10.942	2.02964	-3.24
6.11644	-4.22807	-7.73414
2.29873	-1.1415	-7.15458
2.17191	-5.74438	-8.62
2.30475	-8.08028	-7.26436
3.15625	-3.0639	-8.29535
-8.16874	-0.974135	-13.4279
-8.952	1.87154	-11.8877
-22.5325	2.48735	-10.5865
-10.7821	-6.91606	-14.3291
-10.3323	-4.78703	-14.7398
-11.6221	6.23485	-7.34611
8.60488	4.92225	0
13.839	0.94818	0
14.2463	-2.98463	0
-12.2173	2.55953	13.005
-4.13578	4.50529	8.45731
6.92884	4.64028	4.25143
11.4294	2.82546	1.62142
10.942	2.02964	3.24
6.11644	-4.22807	7.73414
2.29873	-1.1415	7.15458
2.17191	-5.74438	8.62
2.30475	-8.08028	7.26436
3.15625	-3.0639	8.29535
-8.16874	-0.974135	13.4279
-8.952	1.87154	11.8877
-22.5325	2.48735	10.5865
-10.7821	-6.91606	14.3291
-10.3323	-4.78703	14.7398
-11.6221	6.23485	7.34611
ID=D.lon0
LM3=35
-12.9578	3.81416	-13.33
-2.8795	3.48731	-9.08432
7.02217	4.56553	-5.31164
12.2668	2.21927	-1.8103
11.9855	1.66891	-3.32
5.77286	-5.28248	-6.93228
2.63551	-1.15794	-5.85305
1.49577	-6.81811	-6.74
1.34233	-8.36728	-3.59511
2.49643	-3.25135	-7.52534
-7.56868	-4.12597	-12.7165
-8.45082	2.69113	-12.1108
-24.3145	4.01077	-12.2725
-11.5698	-6.75203	-12.7984
-11.0787	-4.22811	-14.1181
-12.1217	6.58426	-8.14826
8.58582	5.70366	0
14.7309	0.575071	0
15.3864	-0.484704	0
-12.9578	3.81416	13.33
-2.8795	3.48731	9.08432
7.02217	4.56553	5.31164
12.2668	2.21927	1.8103
11.9855	1.66891	3.32
5.77286	-5.28248	6.93228
2.63551	-1.15794	5.85305
1.49577	-6.81811	6.74
1.34233	-8.36728	3.59511
2.49643	-3.25135	7.52534
-7.56868	-4.12597	12.7165
-8.45082	2.69113	12.1108
-24.3145	4.01077	12.2725
-11.5698	-6.75203	12.7984
-11.0787	-4.22811	14.1181
-12.1217	6.58426	8.14826
ID=D.lon9
LM3=35
-32.5388	12.9107	-26.735
-4.1123	12.6681	-21.5667
17.1932	8.10629	-16.9926
40.3039	4.23345	-6.93395
37.3233	2.38985	-12.445
7.43009	-18.441	-21.1788
6.59797	-3.49335	-20.7581
-4.64428	-22.2506	-19.89
-4.29793	-25.5743	-10.8984
4.94652	-12.2945	-22.967
-30.0555	-3.32363	-32.4118
-26.0353	16.0017	-24.7095
-59.0861	11.0772	-26.3086
-38.855	-15.9863	-25.7937
-37.6541	-10.7416	-29.5766
-29.7699	20.6173	-20.7577
32.0704	12.487	0
48.5211	0.318235	0
50.6316	-0.865101	0
-32.5388	12.9107	26.735
-4.1123	12.6681	21.5667
17.1932	8.10629	16.9926
40.3039	4.23345	6.93395
37.3233	2.38985	12.445
7.43009	-18.441	21.1788
6.59797	-3.49335	20.7581
-4.64428	-22.2506	19.89
-4.29793	-25.5743	10.8984
4.94652	-12.2945	22.967
-30.0555	-3.32363	32.4118
-26.0353	16.0017	24.7095
-59.0861	11.0772	26.3086
-38.855	-15.9863	25.7937
-37.6541	-10.7416	29.5766
-29.7699	20.6173	20.7577
ID=D.maw1
LM3=35
-36.8044	4.09382	-32.72
-12.2562	20.983	-17.2416
9.54483	18.523	-18.8858
32.4613	5.12944	-3.35196
30.5479	3.60342	-9.56
15.3812	-12.4718	-23.4152
11.8628	0.98447	-18.2407
8.35309	-16.9526	-21.48
10.1994	-22.5682	-13.8778
11.6433	-5.36861	-22.6125
-20.8006	-10.7015	-42.6836
-22.5883	10.391	-27.1369
-61.0193	9.2872	-30.7612
-26.2966	-25.6267	-35.338
-30.9967	-18.5518	-43.5905
-34.4248	14.209	-17.4027
23.875	16.555	0
38.1794	-2.10029	0
37.8363	-3.95265	0
-36.8044	4.09382	32.72
-12.2562	20.983	17.2416
9.54483	18.523	18.8858
32.4613	5.12944	3.35196
30.5479	3.60342	9.56
15.3812	-12.4718	23.4152
11.8628	0.98447	18.2407
8.35309	-16.9526	21.48
10.1994	-22.5682	13.8778
11.6433	-5.36861	22.6125
-20.8006	-10.7015	42.6836
-22.5883	10.391	27.1369
-61.0193	9.2872	30.7612
-26.2966	-25.6267	35.338
-30.9967	-18.5518	43.5905
-34.4248	14.209	17.4027
ID=G.gib1
LM3=35
-32.1358	3.14227	-32.665
-12.3715	14.71	-14.9055
6.8625	16.7176	-11.5307
29.2435	4.04934	-3.31323
28.2224	4.48293	-7.84
15.1957	-10.464	-19.8611
10.4323	1.6871	-15.1781
11.8296	-14.0775	-20.34
12.2661	-19.3469	-15.9587
10.8875	-3.57886	-18.7553
-20.6013	-8.15765	-36.3277
-21.6949	8.23615	-26.5552
-54.4177	6.15891	-30.8068
-24.0616	-22.2618	-37.3272
-30.1379	-15.8751	-41.2465
-31.5724	11.6841	-20.3099
18.7711	16.0163	0
35.3972	-1.02704	0
35.4203	-6.74012	0
-32.1358	3.14227	32.665
-12.3715	14.71	14.9055
6.8625	16.7176	11.5307
29.2435	4.04934	3.31323
28.2224	4.48293	7.84
15.1957	-10.464	19.8611
10.4323	1.6871	15.1781
11.8296	-14.0775	20.34
12.2661	-19.3469	15.9587
10.8875	-3.57886	18.7553
-20.6013	-8.15765	36.3277
-21.6949	8.23615	26.5552
-54.4177	6.15891	30.8068
-24.0616	-22.2618	37.3272
-30.1379	-15.8751	41.2465
-31.5724	11.6841	20.3099
ID=G.gib2
LM3=35
-30.0489	4.41322	-28.72
-9.74946	15.4876	-6.946
8.94369	15.187	-10.725
28.4621	2.72567	-5.4969
27.3194	2.06638	-8.93
12.1452	-9.71347	-20.9575
9.2583	0.603671	-13.509
7.44867	-15.1776	-19.77
10.6934	-18.6303	-12.2642
8.30018	-5.17274	-19.6107
-21.7507	-7.02669	-32.6472
-19.1381	7.77684	-20.9449
-50.7009	9.07805	-21.9711
-26.2443	-21.8491	-28.6882
-31.0437	-14.472	-33.5166
-26.96	12.8716	-10.9794
20.4251	15.753	0
34.0432	-3.18538	0
34.7194	-3.8355	0
-30.0489	4.41322	28.72
-9.74946	15.4876	6.946
8.94369	15.187	10.725
28.4621	2.72567	5.4969
27.3194	2.06638	8.93
12.1452	-9.71347	20.9575
9.2583	0.603671	13.509
7.44867	-15.1776	19.77
10.6934	-18.6303	12.2642
8.30018	-5.17274	19.6107
-21.7507	-7.02669	32.6472
-19.1381	7.77684	20.9449
-50.7009	9.07805	21.9711
-26.2443	-21.8491	28.6882
-31.0437	-14.472	33.5166
-26.96	12.8716	10.9794
ID=G.gib3
LM3=35
-14.9583	3.88953	-11.435
-5.98737	8.29064	-8.00098
7.69955	6.82575	-6.77925
15.6008	2.44106	-2.56837
14.8162	1.87412	-4.485
7.15899	-6.16364	-7.97069
4.24271	-1.28801	-7.61972
3.64283	-9.14963	-7.895
3.51646	-11.0531	-4.85476
4.47847	-4.25384	-8.59962
-12.4677	-3.38281	-12.7785
-11.9358	4.44386	-10.1606
-26.9391	5.34948	-9.91794
-15.8205	-11.1446	-10.9977
-15.8956	-7.71188	-12.1197
-14.2425	8.82037	-7.82743
11.3682	7.29867	0
18.2372	0.102462	0
18.3485	-1.82916	0
-14.9583	3.88953	11.435
-5.98737	8.29064	8.00098
7.69955	6.82575	6.77925
15.6008	2.44106	2.56837
14.8162	1.87412	4.485
7.15899	-6.16364	7.97069
4.24271	-1.28801	7.61972
3.64283	-9.14963	7.895
3.51646	-11.0531	4.85476
4.47847	-4.25384	8.59962
-12.4677	-3.38281	12.7785
-11.9358	4.44386	10.1606
-26.9391	5.34948	9.91794
-15.8205	-11.1446	10.9977
-15.8956	-7.71188	12.1197
-14.2425	8.82037	7.82743
ID=L.kempi0big
LM3=35
-11.9357	3.00081	-7.96
-4.05954	5.90012	-6.23855
5.67422	4.25017	-4.79875
12.122	1.62085	-1.78188
11.6215	1.15544	-3.59
5.27656	-4.74833	-5.85167
3.6427	-0.942326	-4.38876
2.35645	-7.01715	-5.77
2.53611	-8.28781	-2.76665
3.41816	-3.27148	-6.17819
-9.78433	-1.78972	-9.75136
-8.88902	3.2146	-8.18081
-19.4139	3.48498	-6.6037
-12.7976	-7.90408	-7.47801
-12.9884	-4.96701	-8.92626
-10.3607	7.09487	-5.55473
8.89053	5.45086	0
13.9677	0.280922	0
14.1581	-1.16306	0
-11.9357	3.00081	7.96
-4.05954	5.90012	6.23855
5.67422	4.25017	4.79875
12.122	1.62085	1.78188
11.6215	1.15544	3.59
5.27656	-4.74833	5.85167
3.6427	-0.942326	4.38876
2.35645	-7.01715	5.77
2.53611	-8.28781	2.76665
3.41816	-3.27148	6.17819
-9.78433	-1.78972	9.75136
-8.88902	3.2146	8.18081
-19.4139	3.48498	6.6037
-12.7976	-7.90408	7.47801
-12.9884	-4.96701	8.92626
-10.3607	7.09487	5.55473
ID=L.kempi0small
LM3=35
-17.5759	5.05809	-13.48
-6.77395	9.90628	-9.34998
8.52158	9.26481	-7.3666
18.6238	2.57567	-2.54462
17.302	2.38409	-5.65
6.38137	-9.15986	-9.53559
4.12977	-1.88947	-8.0915
4.0684	-12.0112	-9.505
4.37348	-14.2596	-4.47744
4.343	-5.89991	-9.49294
-14.4867	-4.91106	-16.9176
-13.4894	5.50971	-12.5836
-29.2107	6.224	-11.6517
-18.8078	-12.8353	-14.6903
-19.0477	-7.7435	-16.4886
-16.6423	11.7827	-8.70302
14.5706	8.92043	0
21.1835	0.971426	0
22.3487	-2.44313	0
-17.5759	5.05809	13.48
-6.77395	9.90628	9.34998
8.52158	9.26481	7.3666
18.6238	2.57567	2.54462
17.302	2.38409	5.65
6.38137	-9.15986	9.53559
4.12977	-1.88947	8.0915
4.0684	-12.0112	9.505
4.37348	-14.2596	4.47744
4.343	-5.89991	9.49294
-14.4867	-4.91106	16.9176
-13.4894	5.50971	12.5836
-29.2107	6.224	11.6517
-18.8078	-12.8353	14.6903
-19.0477	-7.7435	16.4886
-16.6423	11.7827	8.70302
ID=L.kempi1
LM3=35
-14.8329	4.31261	-11.405
-5.49086	7.88747	-7.32899
6.71346	5.75837	-5.69141
15.5894	2.34566	-2.42515
14.4824	2.26095	-4.645
5.71915	-6.83223	-7.6381
3.88813	-1.64432	-6.34314
3.41697	-9.90962	-7.81
4.00016	-11.1917	-3.70469
3.94916	-4.83833	-8.19562
-11.8895	-2.92334	-13.7388
-11.449	3.93965	-11.1394
-24.9184	5.42735	-11.2577
-15.6723	-11.0015	-11.9079
-15.5581	-6.35609	-14.0598
-13.2353	8.94735	-7.22787
11.184	7.07281	0
17.5872	0.811564	0
17.7304	-1.15076	0
-14.8329	4.31261	11.405
-5.49086	7.88747	7.32899
6.71346	5.75837	5.69141
15.5894	2.34566	2.42515
14.4824	2.26095	4.645
5.71915	-6.83223	7.6381
3.88813	-1.64432	6.34314
3.41697	-9.90962	7.81
4.00016	-11.1917	3.70469
3.94916	-4.83833	8.19562
-11.8895	-2.92334	13.7388
-11.449	3.93965	11.1394
-24.9184	5.42735	11.2577
-15.6723	-11.0015	11.9079
-15.5581	-6.35609	14.0598
-13.2353	8.94735	7.22787
ID=L.kempi2
LM3=35
-20.0669	6.86236	-20.42
-8.42285	11.5471	-13.9185
9.39614	10.2816	-10.3071
20.9847	4.34751	-4.14588
18.9376	3.0044	-8.7
7.41626	-10.4883	-15.7457
6.13187	-1.04758	-15.7173
5.30761	-13.1505	-15.74
5.31696	-16.8784	-9.47476
5.63481	-5.98798	-15.6372
-15.9881	-3.5123	-25.1392
-16.3897	6.45584	-19.4684
-37.0967	5.96551	-21.4682
-20.2588	-17.1502	-24.7622
-20.4891	-11.1279	-27.0109
-19.5686	12.7164	-14.0289
15.9522	11.0028	0
24.6903	-0.0729583	0
26.6607	-3.19847	0
-20.0669	6.86236	20.42
-8.42285	11.5471	13.9185
9.39614	10.2816	10.3071
20.9847	4.34751	4.14588
18.9376	3.0044	8.7
7.41626	-10.4883	15.7457
6.13187	-1.04758	15.7173
5.30761	-13.1505	15.74
5.31696	-16.8784	9.47476
5.63481	-5.98798	15.6372
-15.9881	-3.5123	25.1392
-16.3897	6.45584	19.4684
-37.0967	5.96551	21.4682
-20.2588	-17.1502	24.7622
-20.4891	-11.1279	27.0109
-19.5686	12.7164	14.0289
ID=L.kempi3
LM3=35
-22.7747	6.28214	-19.93
-11.0125	13.0349	-12.5987
7.20969	11.713	-10.7266
21.9967	6.10108	-3.72109
20.6199	5.66859	-6.885
12.582	-11.7608	-15.5452
6.54175	-0.545124	-12.4722
6.96553	-12.792	-16.975
5.96041	-17.655	-13.3759
8.9756	-4.89423	-16.085
-15.9436	-5.08366	-26.6505
-18.5574	6.53772	-18.6806
-38.9648	3.80233	-20.1216
-20.6688	-19.08	-27.9793
-21.4189	-12.8757	-29.0228
-23.9482	12.0803	-13.0109
15.9438	13.1071	0
26.6475	3.31948	0
29.279	-9.67757	0
-22.7747	6.28214	19.93
-11.0125	13.0349	12.5987
7.20969	11.713	10.7266
21.9967	6.10108	3.72109
20.6199	5.66859	6.885
12.582	-11.7608	15.5452
6.54175	-0.545124	12.4722
6.96553	-12.792	16.975
5.96041	-17.655	13.3759
8.9756	-4.89423	16.085
-15.9436	-5.08366	26.6505
-18.5574	6.53772	18.6806
-38.9648	3.80233	20.1216
-20.6688	-19.08	27.9793
-21.4189	-12.8757	29.0228
-23.9482	12.0803	13.0109
ID=L.kempi4
LM3=35
-23.0965	8.08578	-16.965
-8.96163	12.8533	-11.0312
9.77233	11.9784	-9.19476
23.4775	3.8409	-4.29455
22.1649	3.82814	-7.26
9.99404	-10.6545	-14.4674
7.06932	-1.06755	-10.4451
5.88034	-14.752	-13.83
6.23201	-18.6258	-9.04085
6.65929	-6.41448	-14.8378
-18.8666	-5.27699	-20.6738
-18.1288	6.63797	-16.3042
-40.4329	7.77355	-16.055
-24.2795	-19.567	-17.6216
-23.6374	-13.4797	-20.5903
-23.1416	14.4072	-11.2625
17.8907	12.6249	0
28.2337	0.742904	0
30.4463	-5.22088	0
-23.0965	8.08578	16.965
-8.96163	12.8533	11.0312
9.77233	11.9784	9.19476
23.4775	3.8409	4.29455
22.1649	3.82814	7.26
9.99404	-10.6545	14.4674
7.06932	-1.06755	10.4451
5.88034	-14.752	13.83
6.23201	-18.6258	9.04085
6.65929	-6.41448	14.8378
-18.8666	-5.27699	20.6738
-18.1288	6.63797	16.3042
-40.4329	7.77355	16.055
-24.2795	-19.567	17.6216
-23.6374	-13.4797	20.5903
-23.1416	14.4072	11.2625
ID=L.kempi5
LM3=35
-10.9924	3.50141	-8.27
-4.90642	4.90385	-6.43187
5.9517	4.05609	-4.94556
11.922	2.07855	-1.53644
11.3304	1.73088	-2.9
5.24455	-4.93582	-4.44646
3.57451	-1.61107	-5.37686
2.26687	-6.76672	-4.65
2.64587	-7.97392	-2.031
3.28316	-3.98585	-5.18218
-9.58604	-3.48189	-9.2682
-9.28327	4.01237	-7.65097
-19.8312	4.31152	-7.97417
-12.2737	-7.80293	-8.59101
-11.9607	-4.85502	-9.34351
-11.0128	6.74521	-6.1525
8.92592	4.51692	0
13.9116	0.838362	0
14.2709	0.292079	0
-10.9924	3.50141	8.27
-4.90642	4.90385	6.43187
5.9517	4.05609	4.94556
11.922	2.07855	1.53644
11.3304	1.73088	2.9
5.24455	-4.93582	4.44646
3.57451	-1.61107	5.37686
2.26687	-6.76672	4.65
2.64587	-7.97392	2.031
3.28316	-3.98585	5.18218
-9.58604	-3.48189	9.2682
-9.28327	4.01237	7.65097
-19.8312	4.31152	7.97417
-12.2737	-7.80293	8.59101
-11.9607	-4.85502	9.34351
-11.0128	6.74521	6.1525
ID=L.lar1
LM3=35
-10.8622	3.1694	-7.62
-4.96391	5.29929	-5.98936
6.12019	3.37818	-5.47359
11.6272	1.72603	-1.62036
11.1078	1.44011	-2.855
5.33983	-4.71835	-4.25357
2.91934	-1.72374	-4.39324
2.14735	-6.346	-3.87
2.47947	-7.3944	-1.39755
3.12705	-3.67605	-4.53419
-9.95471	-3.51245	-8.06595
-9.11981	3.27633	-7.24826
-18.2062	4.1462	-7.51253
-11.9378	-7.15953	-6.60205
-11.9016	-4.0489	-8.12471
-10.2064	6.43496	-6.07886
8.61182	4.27113	0
13.413	0.689542	0
13.6378	0.373871	0
-10.8622	3.1694	7.62
-4.96391	5.29929	5.98936
6.12019	3.37818	5.47359
11.6272	1.72603	1.62036
11.1078	1.44011	2.855
5.33983	-4.71835	4.25357
2.91934	-1.72374	4.39324
2.14735	-6.346	3.87
2.47947	-7.3944	1.39755
3.12705	-3.67605	4.53419
-9.95471	-3.51245	8.06595
-9.11981	3.27633	7.24826
-18.2062	4.1462	7.51253
-11.9378	-7.15953	6.60205
-11.9016	-4.0489	8.12471
-10.2064	6.43496	6.07886
ID=L.lar2
LM3=35
-12.8615	3.51616	-8.625
-6.30522	6.90122	-6.3088
6.13808	3.27171	-5.89995
13.919	2.27293	-2.22851
12.9057	1.96981	-3.825
6.04092	-4.88119	-6.20248
2.91747	-1.46448	-4.87388
2.52926	-7.6455	-5.83
4.22329	-9.14747	-3.25265
3.9511	-4.48418	-6.28313
-10.9213	-4.49303	-9.93465
-10.968	3.84436	-8.07162
-21.6215	3.85186	-9.11733
-13.327	-8.80739	-9.39496
-13.746	-5.0968	-10.5648
-12.6224	8.15842	-6.39137
10.1055	5.69272	0
16.0162	0.671629	0
16.3399	0.211338	0
-12.8615	3.51616	8.625
-6.30522	6.90122	6.3088
6.13808	3.27171	5.89995
13.919	2.27293	2.22851
12.9057	1.96981	3.825
6.04092	-4.88119	6.20248
2.91747	-1.46448	4.87388
2.52926	-7.6455	5.83
4.22329	-9.14747	3.25265
3.9511	-4.48418	6.28313
-10.9213	-4.49303	9.93465
-10.968	3.84436	8.07162
-21.6215	3.85186	9.11733
-13.327	-8.80739	9.39496
-13.746	-5.0968	10.5648
-12.6224	8.15842	6.39137
ID=L.lar3
LM3=35
-11.6694	3.87227	-8.41
-5.58404	5.46841	-7.14724
5.85394	4.1183	-6.74374
12.7538	1.93815	-1.83513
11.8689	1.40009	-4.085
5.46097	-5.08814	-5.62248
3.9271	-1.39399	-6.05701
1.92288	-7.08299	-4.995
3.18608	-8.12544	-1.36857
3.92804	-3.4951	-6.1643
-10.9262	-4.18834	-10.4138
-10.1763	3.84935	-8.27621
-20.2658	3.98742	-8.17314
-12.8412	-7.87198	-8.69626
-13.0496	-4.78335	-10.0229
-11.8023	7.23409	-6.26756
10.3402	4.84103	0
14.7187	0.698314	0
15.026	-0.174155	0
-11.6694	3.87227	8.41
-5.58404	5.46841	7.14724
5.85394	4.1183	6.74374
12.7538	1.93815	1.83513
11.8689	1.40009	4.085
5.46097	-5.08814	5.62248
3.9271	-1.39399	6.05701
1.92288	-7.08299	4.995
3.18608	-8.12544	1.36857
3.92804	-3.4951	6.1643
-10.9262	-4.18834	10.4138
-10.1763	3.84935	8.27621
-20.2658	3.98742	8.17314
-12.8412	-7.87198	8.69626
-13.0496	-4.78335	10.0229
-11.8023	7.23409	6.26756
ID=L.lar4
LM3=35
-9.09044	2.07609	-6.955
-2.96249	5.44085	-4.68412
4.63273	4.03368	-3.23524
8.65027	1.29556	-1.06781
7.8546	1.52536	-1.935
3.96665	-3.30634	-4.2398
2.2114	-0.193773	-3.7383
2.3773	-5.33434	-5.09
1.97736	-6.96058	-3.85197
2.87769	-2.24624	-4.46269
-7.27191	-0.898811	-7.99407
-7.25615	2.82099	-6.62232
-14.4658	1.43173	-8.19929
-7.8828	-6.82927	-8.36222
-8.25477	-4.79332	-8.56503
-8.95379	5.23606	-5.06328
6.0225	3.78984	0
10.409	-0.314819	0
10.5108	-1.16895	0
-9.09044	2.07609	6.955
-2.96249	5.44085	4.68412
4.63273	4.03368	3.23524
8.65027	1.29556	1.0678
7.8546	1.52536	1.935
3.96665	-3.30634	4.2398
2.2114	-0.193773	3.7383
2.3773	-5.33434	5.09
1.97736	-6.96058	3.85197
2.87769	-2.24624	4.46269
-7.27191	-0.898811	7.99407
-7.25615	2.82099	6.62232
-14.4658	1.43173	8.19929
-7.8828	-6.82927	8.36222
-8.25477	-4.79332	8.56503
-8.95379	5.23606	5.06328
ID=L.nud1
LM3=35
-9.19827	1.54549	-6.735
-3.13716	4.98317	-4.47004
3.49699	4.52998	-3.45987
8.55347	1.24965	-1.22609
7.7863	1.60925	-1.98
4.11302	-2.99578	-4.53227
2.53999	-0.16629	-3.99245
2.3223	-4.87316	-5.15
2.06214	-6.61764	-4.18068
2.86748	-2.54718	-4.64944
-6.76036	-1.4624	-8.12784
-7.54983	2.86563	-5.89479
-14.6564	1.67454	-7.62394
-6.96503	-6.67442	-8.40341
-7.82049	-4.34482	-8.68655
-9.28178	4.3579	-4.91772
5.98009	3.67066	0
10.4563	-0.0967181	0
10.5718	-0.684287	0
-9.19827	1.54549	6.735
-3.13716	4.98317	4.47004
3.49699	4.52998	3.45987
8.55347	1.24965	1.22609
7.7863	1.60925	1.98
4.11302	-2.99578	4.53227
2.53999	-0.16629	3.99245
2.3223	-4.87316	5.15
2.06213	-6.61764	4.18068
2.86748	-2.54718	4.64944
-6.76036	-1.4624	8.12784
-7.54983	2.86563	5.89479
-14.6564	1.67454	7.62394
-6.96503	-6.67442	8.40341
-7.82049	-4.34482	8.68655
-9.28178	4.3579	4.91772
ID=L.nud2
LM3=35
-9.66361	2.2341	-7.905
-3.2861	5.50713	-5.12936
4.49593	4.94921	-3.5847
9.04576	1.44988	-1.72664
8.27843	1.79113	-2.345
4.51871	-3.75494	-4.93584
2.98233	0.14201	-4.21955
2.19259	-6.51369	-5.125
2.01148	-7.18628	-4.45379
3.12037	-2.88282	-4.9117
-7.13149	-1.26327	-9.28695
-7.72663	3.25125	-7.3336
-16.2867	2.09557	-8.29605
-8.42052	-7.03538	-9.89238
-9.08222	-5.08685	-10.0462
-9.90706	4.85761	-5.73162
6.86164	4.25305	0
11.5276	-0.110849	0
11.4928	-1.17398	0
-9.66361	2.2341	7.905
-3.2861	5.50713	5.12936
4.49593	4.94921	3.5847
9.04576	1.44988	1.72664
8.27843	1.79113	2.345
4.51871	-3.75494	4.93584
2.98233	0.14201	4.21955
2.19259	-6.51369	5.125
2.01148	-7.18628	4.45379
3.12037	-2.88282	4.9117
-7.13149	-1.26327	9.28695
-7.72663	3.25125	7.3336
-16.2867	2.09557	8.29605
-8.42052	-7.03538	9.89238
-9.08222	-5.08685	10.0462
-9.90706	4.85761	5.73162
ID=L.nud3
LM3=35
-9.74568	2.14133	-7.855
-3.30253	6.10974	-4.81349
4.42045	4.74319	-3.4315
9.08905	1.49471	-1.3973
8.45977	1.56217	-2.515
4.1646	-3.79592	-5.00175
3.04527	-0.202827	-4.31962
2.27099	-5.60533	-5.22
1.96673	-7.38051	-3.7985
3.06982	-3.23688	-5.06048
-7.66323	-1.49982	-9.00583
-7.98123	2.99541	-7.31076
-16.1602	2.30292	-8.17365
-8.6865	-7.43014	-8.91057
-9.06791	-5.3857	-9.22148
-9.13833	5.75933	-5.58753
6.77211	4.43512	0
11.4953	-0.20307	0
11.6564	-1.42157	0
-9.74568	2.14133	7.855
-3.30253	6.10974	4.81349
4.42045	4.74319	3.4315
9.08905	1.49471	1.3973
8.45977	1.56217	2.515
4.1646	-3.79592	5.00175
3.04527	-0.202827	4.31962
2.27099	-5.60533	5.22
1.96673	-7.38051	3.7985
3.06982	-3.23688	5.06048
-7.66323	-1.49982	9.00583
-7.98123	2.99541	7.31076
-16.1602	2.30292	8.17365
-8.6865	-7.43014	8.91057
-9.06791	-5.3857	9.22148
-9.13833	5.75933	5.58753
ID=L.nud4
LM3=35
-21.143	12.7019	-27
0.52002	11.3882	-20.8496
12.5718	7.53871	-24.1498
28.7554	2.73729	-5.57159
26.7476	2.10561	-9.695
7.09524	-15.5798	-24.5938
8.60566	-1.40711	-24.4979
1.28536	-18.3519	-27.16
-0.181901	-23.7116	-14.0489
3.53457	-10.6767	-31.2952
-23.915	1.98388	-40.4898
-17.7445	10.0787	-29.5196
-45.5119	8.94754	-34.1044
-31.5323	-16.8764	-41.4683
-31.7314	-9.90935	-44.6426
-21.5607	18.0177	-16.4678
23.1136	14.1496	0
32.2918	-0.837867	0
32.1206	-2.62689	0
-21.143	12.7019	27
0.52002	11.3882	20.8496
12.5718	7.53871	24.1498
28.7554	2.73729	5.57159
26.7476	2.10561	9.695
7.09524	-15.5798	24.5938
8.60566	-1.40711	24.4979
1.28536	-18.3519	27.16
-0.181901	-23.7116	14.0489
3.53457	-10.6767	31.2952
-23.915	1.98388	40.4898
-17.7445	10.0787	29.5196
-45.5119	8.94754	34.1044
-31.5323	-16.8764	41.4683
-31.7314	-9.90935	44.6426
-21.5607	18.0177	16.4678
ID=N.cor1
LM3=35
-25.4323	14.0531	-27.265
1.82324	13.0086	-20.7359
14.9043	9.47306	-20.0294
32.5814	2.7891	-10.3147
31.9057	2.42709	-10.72
6.64657	-16.9012	-32.362
8.29442	-1.5892	-25.1855
0.0272968	-19.9157	-31.14
0.0331431	-25.2811	-19.9172
2.73674	-10.7911	-32.1286
-25.3913	3.82992	-36.4431
-19.2934	11.0265	-24.6596
-51.4829	7.51259	-25.2722
-37.6302	-17.2381	-38.7564
-38.155	-10.5247	-40.3924
-22.5047	21.8077	-16.3984
27.3019	13.6855	0
36.9048	-2.0443	0
36.0996	-4.95764	0
-25.4323	14.0531	27.265
1.82324	13.0086	20.7359
14.9043	9.47306	20.0294
32.5814	2.7891	10.3147
31.9057	2.42709	10.72
6.64657	-16.9012	32.362
8.29442	-1.5892	25.1855
0.0272968	-19.9157	31.14
0.0331431	-25.2811	19.9172
2.73674	-10.7911	32.1286
-25.3913	3.82992	36.4431
-19.2934	11.0265	24.6596
-51.4829	7.51259	25.2722
-37.6302	-17.2381	38.7564
-38.155	-10.5247	40.3924
-22.5047	21.8077	16.3984
ID=N.cor2
LM3=35
-25.388	10.6247	-26.49
-2.72176	11.0381	-17.7868
11.3598	10.6103	-14.3962
25.2002	5.16436	-4.89503
24.3069	5.39189	-8.34
12.1855	-14.0854	-26.5467
7.90015	0.91665	-19.6512
6.58705	-18.1314	-27.4
6.13104	-24.8294	-23.3106
6.07029	-8.00284	-26.2277
-20.3999	3.59178	-32.4697
-19.1129	10.1546	-25.7549
-48.7158	0.842546	-35.9417
-21.3257	-19.5795	-42.1778
-24.6371	-12.6141	-41.9273
-26.1707	14.9227	-21.0213
15.8259	11.6436	0
29.5003	1.85504	0
29.5549	-0.695509	0
-25.388	10.6247	26.49
-2.72176	11.0381	17.7868
11.3598	10.6103	14.3962
25.2002	5.16436	4.89503
24.3069	5.39189	8.34
12.1855	-14.0854	26.5467
7.90015	0.91665	19.6512
6.58705	-18.1314	27.4
6.13104	-24.8294	23.3106
6.07029	-8.00284	26.2277
-20.3999	3.59178	32.4697
-19.1129	10.1546	25.7549
-48.7158	0.842546	35.9417
-21.3257	-19.5795	42.1778
-24.6371	-12.6141	41.9273
-26.1707	14.9227	21.0213
ID=N.cor3
LM3=35
-24.1512	6.29796	-13.19
-10.0307	5.26904	-13.1813
2.6618	5.50688	-13.42
31.7446	1.4722	-3.40919
30.2284	1.4802	-5.56
3.56597	-5.95965	-10.1414
0.993306	-1.47986	-7.31909
-7.38482	-10.6961	-9.84
-8.94765	-14.1815	-6.82616
-0.0530524	-5.19095	-11.7835
-17.0093	-2.84839	-14.3502
-16.6054	5.27918	-14.2874
-34.7567	8.32954	-10.0347
-22.5502	-9.11948	-12.4189
-23.3138	-3.93558	-13.5713
-18.4226	10.9208	-8.18488
32.6665	2.57872	0
36.9504	0.958678	0
37.8352	-0.216183	0
-24.1512	6.29796	13.19
-10.0307	5.26904	13.1813
2.6618	5.50688	13.42
31.7446	1.4722	3.40919
30.2284	1.4802	5.56
3.56597	-5.95965	10.1414
0.993306	-1.47986	7.31909
-7.38482	-10.6961	9.84
-8.94765	-14.1815	6.82616
-0.0530524	-5.19095	11.7835
-17.0093	-2.84839	14.3502
-16.6054	5.27918	14.2874
-34.7567	8.32954	10.0347
-22.5502	-9.11948	12.4189
-23.3138	-3.93558	13.5713
-18.4226	10.9208	8.18488
ID=P.macr2
LM3=35
-17.43	7.21774	-18.42
-2.97077	10.0375	-9.40615
9.91239	6.84193	-10.4815
19.7221	2.47652	-4.34952
18.1166	1.54556	-7.52
3.29667	-11.4679	-12.5058
3.97106	-1.05138	-10.9492
1.22136	-16.1323	-12.07
2.50032	-18.3223	-5.4187
1.4825	-7.58644	-13.917
-14.781	0.266615	-20.183
-12.487	7.92588	-16.5356
-29.5227	9.53111	-14.7074
-20.9725	-13.2443	-15.3142
-21.1914	-9.64784	-18.0748
-14.3296	14.2683	-11.5123
16.3724	10.7463	0
22.2882	-0.401194	0
22.1915	-1.98095	0
-17.43	7.21774	18.42
-2.97077	10.0375	9.40615
9.91239	6.84193	10.4815
19.7221	2.47652	4.34952
18.1166	1.54556	7.52
3.29667	-11.4679	12.5058
3.97106	-1.05138	10.9492
1.22136	-16.1323	12.07
2.50032	-18.3223	5.4187
1.4825	-7.58644	13.917
-14.781	0.266615	20.183
-12.487	7.92588	16.5356
-29.5227	9.53111	14.7074
-20.9725	-13.2443	15.3142
-21.1914	-9.64784	18.0748
-14.3296	14.2683	11.5123
ID=T.bern1
LM3=35
-9.7331	3.20616	-7.45
-3.48747	5.53486	-6.03459
5.32977	3.39167	-4.20356
10.0817	1.8361	-1.43332
9.43562	1.47756	-2.555
5.29041	-4.71434	-5.49447
2.35482	-1.02054	-5.59929
1.29855	-5.30851	-6.295
1.22007	-7.17181	-4.89047
2.74661	-2.80239	-5.77665
-8.29066	-1.57885	-8.85497
-7.86142	2.5412	-7.57052
-16.325	2.36047	-7.39663
-10.6386	-6.60398	-8.45604
-10.3336	-3.96766	-8.83401
-8.64693	6.08213	-5.81568
8.58662	4.2749	0
11.4404	-0.0411435	0
12.015	-1.94408	0
-9.7331	3.20616	7.45
-3.48747	5.53486	6.03459
5.32977	3.39167	4.20356
10.0817	1.8361	1.43332
9.43562	1.47756	2.555
5.29041	-4.71434	5.49447
2.35482	-1.02054	5.59929
1.29855	-5.30851	6.295
1.22007	-7.17181	4.89047
2.74661	-2.80239	5.77665
-8.29066	-1.57885	8.85497
-7.86142	2.5412	7.57052
-16.325	2.36047	7.39663
-10.6386	-6.60398	8.45604
-10.3336	-3.96766	8.83401
-8.64693	6.08213	5.81568
ID=T.eul1
LM3=35
-9.19745	3.62708	-6.775
-3.34596	4.62489	-5.61901
5.8749	3.10927	-4.44294
10.425	1.18292	-1.62104
9.83283	1.04078	-3.12
3.65833	-4.42707	-4.63165
2.36568	-0.948029	-4.98009
1.04511	-6.06674	-4.63
1.08248	-7.46404	-2.2796
1.8942	-3.21149	-4.97257
-8.64723	-2.12023	-7.95432
-7.96287	2.95237	-7.16451
-16.0671	4.29107	-5.50415
-10.6529	-6.72668	-6.68032
-10.5892	-4.1306	-7.66068
-8.66682	6.19068	-5.47025
8.96387	4.29713	0
11.7525	-0.00390651	0
11.962	-0.506356	0
-9.19745	3.62708	6.775
-3.34596	4.62489	5.61901
5.8749	3.10927	4.44294
10.425	1.18292	1.62104
9.83283	1.04078	3.12
3.65833	-4.42707	4.63165
2.36568	-0.948029	4.98009
1.04511	-6.06674	4.63
1.08248	-7.46404	2.2796
1.8942	-3.21149	4.97257
-8.64723	-2.12023	7.95432
-7.96287	2.95237	7.16451
-16.0671	4.29107	5.50415
-10.6529	-6.72668	6.68032
-10.5892	-4.1306	7.66068
-8.66682	6.19068	5.47025
ID=T.eul2
LM3=35
-9.42881	4.32004	-7.945
-3.32965	5.03329	-6.24633
5.55872	3.47947	-4.40992
11.0713	1.25286	-1.54066
10.725	1.16696	-2.865
4.43009	-4.97741	-4.65328
1.50424	-1.13833	-4.0124
1.14351	-6.61653	-5.305
0.877013	-7.91097	-3.13304
2.36072	-3.70897	-5.10683
-9.34823	-1.99977	-8.82906
-7.69983	3.23182	-7.90495
-17.0258	4.24458	-7.28551
-11.6468	-7.46786	-7.42127
-11.5211	-4.44282	-8.5867
-8.60098	7.06701	-6.45338
9.0202	4.52736	0
12.4613	0.100309	0
13.1276	-0.953549	0
-9.42881	4.32004	7.945
-3.32965	5.03329	6.24633
5.55872	3.47947	4.40992
11.0713	1.25286	1.54066
10.725	1.16696	2.865
4.43009	-4.97741	4.65328
1.50424	-1.13833	4.0124
1.14351	-6.61653	5.305
0.877013	-7.91097	3.13304
2.36072	-3.70897	5.10683
-9.34823	-1.99977	8.82906
-7.69983	3.23182	7.90495
-17.0258	4.24458	7.28551
-11.6468	-7.46786	7.42127
-11.5211	-4.44282	8.5867
-8.60098	7.06701	6.45338
ID=T.eul3
LM3=35
-13.3646	5.58572	-13.4
-2.66615	7.77258	-9.52395
7.88003	6.14253	-8.74056
15.5828	2.26852	-3.14834
14.7859	1.3737	-5.915
4.97061	-8.91481	-11.0499
3.67315	-1.73097	-10.3988
0.9033	-10.84	-10.35
1.51156	-13.11	-6.05127
2.73551	-5.63374	-11.8168
-13.2191	-1.12572	-15.6167
-10.5747	4.18402	-13.586
-24.3135	7.90789	-12.8274
-18.3113	-10.2301	-13.6945
-18.7528	-6.00432	-15.9074
-10.867	10.5062	-9.68649
13.7241	6.96234	0
18.6307	-0.512595	0
18.5061	-1.34975	0
-13.3646	5.58572	13.4
-2.66615	7.77258	9.52395
7.88003	6.14253	8.74056
15.5828	2.26852	3.14834
14.7859	1.3737	5.915
4.97061	-8.91481	11.0499
3.67315	-1.73097	10.3988
0.9033	-10.84	10.35
1.51156	-13.11	6.05127
2.73551	-5.63374	11.8168
-13.2191	-1.12572	15.6167
-10.5747	4.18402	13.586
-24.3135	7.90789	12.8274
-18.3113	-10.2301	13.6945
-18.7528	-6.00432	15.9074
-10.867	10.5062	9.68649
ID=T.hansoni101
LM3=35
-13.9616	6.16923	-14.605
-3.07646	8.6977	-10.0334
8.91746	6.56114	-8.47195
16.5972	2.29482	-3.66337
16.0313	1.91726	-5.605
6.0098	-8.78949	-12.3781
3.63486	-1.47286	-9.10342
1.22852	-11.3253	-12.31
1.52967	-14.0341	-8.75011
3.85403	-5.29355	-12.6699
-13.8219	-1.32583	-18.4837
-11.2423	4.93584	-14.8074
-26.7089	7.85427	-14.3471
-19.513	-11.2713	-18.0778
-19.314	-7.24236	-19.3678
-12.4537	10.7199	-11.2585
14.0067	7.31543	0
18.9611	-0.164323	0
19.6274	-2.25262	0
-13.9616	6.16923	14.605
-3.07646	8.6977	10.0334
8.91746	6.56114	8.47195
16.5972	2.29482	3.66337
16.0313	1.91726	5.605
6.0098	-8.78949	12.3781
3.63486	-1.47286	9.10342
1.22852	-11.3253	12.31
1.52967	-14.0341	8.75011
3.85403	-5.29355	12.6699
-13.8219	-1.32583	18.4837
-11.2423	4.93584	14.8074
-26.7089	7.85427	14.3471
-19.513	-11.2713	18.0778
-19.314	-7.24236	19.3678
-12.4537	10.7199	11.2585
ID=T.hansoni102
LM3=35
-13.1839	5.96245	-13.52
-2.74645	7.28127	-9.49658
8.37942	5.68212	-7.89338
16.4155	2.057	-2.97959
15.4478	0.969594	-5.605
4.86624	-7.77763	-9.97296
3.6096	-1.12063	-9.30646
0.452243	-11.1435	-9.445
0.779863	-13.0732	-5.89261
2.13229	-5.66331	-10.3583
-13.2462	-1.40647	-16.3766
-10.7421	4.78097	-13.1386
-24.9454	8.37968	-12.9678
-18.9237	-10.4117	-14.3791
-18.7207	-6.26749	-16.1568
-10.6161	10.7359	-10.2354
13.8687	6.76155	0
18.5892	-0.407848	0
18.8819	-2.02471	0
-13.1839	5.96245	13.52
-2.74645	7.28127	9.49658
8.37942	5.68212	7.89338
16.4155	2.057	2.97959
15.4478	0.969594	5.605
4.86624	-7.77763	9.97296
3.6096	-1.12063	9.30646
0.452243	-11.1435	9.445
0.779863	-13.0732	5.89261
2.13229	-5.66331	10.3583
-13.2462	-1.40647	16.3766
-10.7421	4.78097	13.1386
-24.9454	8.37968	12.9678
-18.9237	-10.4117	14.3791
-18.7207	-6.26749	16.1568
-10.6161	10.7359	10.2354
ID=T.hansoni103
LM3=35
-11.8625	3.29733	-10.195
-5.24846	6.35246	-6.8621
4.72576	5.22068	-5.00995
11.6063	2.31483	-1.43481
10.961	2.28256	-2.995
6.36356	-4.48292	-7.15789
3.57803	-0.651167	-6.22018
3.57841	-6.60163	-8.15
3.43475	-8.55132	-6.47398
4.057	-2.69814	-7.98732
-9.17937	-2.25738	-13.3135
-10.2138	2.49503	-10.457
-20.5203	2.92116	-13.2834
-9.99841	-8.81828	-14.3441
-10.3061	-6.68272	-14.5243
-12.9371	5.68679	-8.10426
8.26174	5.70272	0
13.6495	0.21715	0
13.8438	-0.594567	0
-11.8625	3.29733	10.195
-5.24846	6.35246	6.8621
4.72576	5.22068	5.00995
11.6063	2.31483	1.43481
10.961	2.28256	2.995
6.36356	-4.48292	7.15789
3.57803	-0.651167	6.22018
3.57841	-6.60163	8.15
3.43475	-8.55132	6.47398
4.057	-2.69814	7.98732
-9.17937	-2.25738	13.3135
-10.2138	2.49503	10.457
-20.5203	2.92116	13.2834
-9.99841	-8.81828	14.3441
-10.3061	-6.68272	14.5243
-12.9371	5.68679	8.10426
ID=T.sco1
LM3=35
-14.1063	4.49466	-11.1
-5.88691	7.548	-8.19924
6.89629	6.55729	-6.00521
14.3616	2.61468	-1.71758
13.5295	2.17383	-3.82
6.9461	-5.48896	-8.5999
4.2696	-1.17258	-6.7708
3.67752	-8.47689	-8.405
3.45398	-10.3953	-5.52849
4.0127	-3.33152	-8.33846
-12.0085	-3.20456	-13.5201
-11.8321	3.38938	-11.3495
-24.0894	4.58768	-14.2964
-13.5428	-10.9864	-13.7412
-13.7259	-8.09334	-14.6696
-14.5376	8.71569	-8.95406
10.6692	6.4186	0
16.5223	0.388931	0
17.1315	-1.34081	0
-14.1063	4.49466	11.1
-5.88691	7.548	8.19924
6.89629	6.55729	6.00521
14.3616	2.61468	1.71758
13.5295	2.17383	3.82
6.9461	-5.48896	8.5999
4.2696	-1.17258	6.7708
3.67752	-8.47689	8.405
3.45398	-10.3953	5.52849
4.0127	-3.33152	8.33846
-12.0085	-3.20456	13.5201
-11.8321	3.38938	11.3495
-24.0894	4.58768	14.2964
-13.5428	-10.9864	13.7412
-13.7259	-8.09334	14.6696
-14.5376	8.71569	8.95406
ID=T.sco2
LM3=35
-15.2556	4.62922	-13.25
-6.62046	9.54241	-8.38292
6.46079	8.28593	-5.5201
15.2151	2.76546	-2.06856
14.0412	2.92925	-4.87
7.19513	-5.85463	-12.2996
4.57803	-0.0356624	-9.03632
4.33197	-8.50291	-12.385
4.1126	-10.7602	-9.52149
5.15696	-3.70857	-12.2079
-11.9721	-3.05579	-18.4314
-12.9092	3.7005	-13.8791
-26.9889	3.12159	-14.4146
-14.25	-12.255	-19.0183
-14.2268	-8.32846	-20.2088
-15.4581	7.70845	-9.01105
11.9468	7.45485	0
18.0992	-0.989122	0
18.7545	-3.30528	0
-15.2556	4.62922	13.25
-6.62046	9.54241	8.38292
6.46079	8.28593	5.5201
15.2151	2.76546	2.06856
14.0412	2.92925	4.87
7.19513	-5.85463	12.2996
4.57803	-0.0356624	9.03632
4.33197	-8.50291	12.385
4.1126	-10.7602	9.52149
5.15696	-3.70857	12.2079
-11.9721	-3.05579	18.4314
-12.9092	3.7005	13.8791
-26.9889	3.12159	14.4146
-14.25	-12.255	19.0183
-14.2268	-8.32846	20.2088
-15.4581	7.70845	9.01105
ID=T.sco3
LM3=35
-9.88716	3.8104	-6.30453
[truncated: 886 more rows]
